# Supplementary material for: Linear Capacitive Pressure Sensor with Gradient Architecture through Laser Ablation on MWCNT/Ecoflex Film
Source: Polymers (Basel). 2024 Apr 2;16(7):962. doi: 10.3390/polym16070962 (PMC11013779; doi:10.3390/polym16070962)
Supplement: Supplementary file 1 [file polymers-16-00962-s001.zip]

Archive with 1 entries (1 files):
- polymers-2900735-supplementary.pdf
